# Supplementary material for: p53 suppresses MHC class II presentation by intestinal epithelium to protect against radiation-induced gastrointestinal syndrome
Source: Nat Commun. 2024 Jan 2;15:137. doi: 10.1038/s41467-023-44390-w (PMC10762193; doi:10.1038/s41467-023-44390-w)
Supplement: Supplementary file 4 — Source Data [file 41467_2023_44390_MOESM4_ESM.xlsx]

## Sheet: Figure 1
F1a
		Days	WT	P53-/-
		9	1
		9	1
		10	1
		10	1
		8	1
		8	1
		10	1
		10	1
		4		1
		5		1
		6		1
		6		1
		5		1
		5		1
		5		1
		6		1
F1b left		left			right
			p			p
		monocarboxylic acid metabolic process	7.13073		adaptive immune response	40.295
		drug catabolic process	7.00192		T cell activation	39.5651
		organic hydroxy compound metabolic process	6.25979		leukocyte cell-cell adhesion	37.3678
		phospholipid scrambling	6.15142		regulation of leukocyte activation	37.3174
		intrinsic apoptotic signaling pathway by p53 class mediator	5.80049		defense response to other organism	35.4905
		intrinsic apoptotic signaling pathway in response to DNA damage	5.52315		regulation of cell activation	35.34
		fatty acid metabolic process	5.50686		regulation of lymphocyte activation	34.067
		regulation of membrane lipid distribution	5.32347		positive regulation of immune response	32.5124
		alcohol metabolic process	5.13133		mononuclear cell proliferation	30.7132
		exogenous drug catabolic process	4.7492		lymphocyte proliferation	29.989
		lipid transport	4.71861		regulation of leukocyte cell-cell adhesion	29.9593
		cellular response to xenobiotic stimulus	4.6684		side of membrane	29.8006
		response to nutrient levels	4.58754		leukocyte differentiation	29.6494
		signal transduction by p53 class mediator	4.55322		external side of plasma membrane	29.0198
		xenobiotic metabolic process	4.36695		leukocyte proliferation	28.6608
F1d
		WT Con	p53-/- Con	WT TBI	p53-/- TBI
		18	16	11	3
		19	21	12	5
		21	20	13	6
		22	19	15	7
		18	18	14	8
		17	16	9	4
		15	18	8	5
		15	18	6	6
		16	17	7	7
		17	16	10	5
		18	21	11	5
		19	22	12	3
		20	20	9	4
		20	17	10	6
		19	17	11	5
		17	19	15	6
		23	21	16	2
		22	18	13	3
		21	17	11	4
		20	19	12	7

## Sheet: Figure 2
F2a		CD45					CD4					CD8					Macrophage					DC
		WT Con	p53-/- Con	WT TBI	p53-/- TBI		WT Con	p53-/- Con	WT TBI	p53-/- TBI		WT Con	p53-/- Con	WT TBI	p53-/- TBI		WT Con	p53-/- Con	WT TBI	p53-/- TBI		WT Con	p53-/- Con	WT TBI	p53-/- TBI
		6.85797	7.04815	0.737035	6.34014		2.50316	2.488	0.294077	2.77064		1.67334	1.5224	0.0553513	1.58503		0.1159	0.099379	0.0434114	0.0678394		0.165963	0.191005	0.18647	0.244729
		5.52034	4.04255	1.42877	5.75705		1.94316	1.30979	0.608658	2.19919		1.358	0.784254	0.104158	1.38745		0.072868	0.0998509	0.0755821	0.0857801		0.129176	0.12734	0.364337	0.246402
		6.93042	6.54328	0.574136	6.17136		2.35723	2.23574	0.248027	2.51792		1.56454	1.43563	0.0246304	1.51198		0.092344	0.101234	0.0353668	0.0691193		0.198343	0.189213	0.15961	0.313505
		6.13519	5.34239	0.672525	9.36999		5.13536	2.44366	0.0894458	3.80422		1.63017	1.69453	0.0246144	2.67045		0.092185	0.0894534	0.0582407	0.0655899		0.273693	0.231213	0.217226	0.22181
		7.88375	5.42396	1.4518	6.43024		2.60164	3.90844	0.376016	2.14049		1.61617	1.55674	0.0631533	1.45464		0.08751	0.0734936	0.0636759	0.0789834		0.21838	0.212355	0.329559	0.192324
																						0.824369		0.868896
F2b
		WT Con	p53-/- Con	WT TBI	p53-/- TBI
		2236	3680	3485	12550
		1662	1458	3460	4455
		2306	2487	3315	7420
		2104	2596	2937	6449
		2114	2508	2115	6429
F2c		CD4+CD25+					CD4+CD69+					CD8+CD25+					CD8+CD69+
		WT Con	p53-/- Con	WT TBI	p53-/- TBI		WT Con	p53-/- Con	WT TBI	p53-/- TBI		WT Con	p53-/- Con	WT TBI	p53-/- TBI		WT Con	p53-/- Con	WT TBI	p53-/- TBI
		0.0512443	0.0429638	0.0184404	0.0775051		0.0400401	0.0444945	0.00840851	0.0320446		0.00816436	0.0118699	0.00320205	0.0290565		0.0281253	0.0260367	0.00110444	0.0365399
		0.0439546	0.0424815	0.0065846	0.0592862		0.0393768	0.0451386	0.00776447	0.0281154		0.0109817	0.00747788	0.00110272	0.00883695		0.0314624	0.0263026	0.00408833	0.0276463
		0.0772237	0.10092	0.0389893	0.0307534		0.0426089	0.0299982	0.00776587	0.0430802		0.00934321	0.0110232	0.00192895	0.0172465		0.0346434	0.0483649	0.00235859	0.0216445
		0.0373471	0.0252676	0.0285887	0.0634893		0.0418953	0.0429446	0.00279946	0.0489501		0.0123212	0.00832434	0.00233186	0.0205478		0.0385919	0.03956	0.00053439	0.0482575
		0.0492423	0.0523432	0.0192938	0.0984327		0.0350019	0.035485	0.00278185	0.0350188		0.00834324	0.00913243	0.0012206	0.0150949		0.04213	0.040195	0.000513697	0.0552706
F2d
		WT Con	p53-/- Con	WT TBI	p53-/- TBI
		0.999267	1.49344	54.8796	143.094
		0.989175	1.0542	62.6941	81.2971
		1.01156	0.563912	48.4468	241.016
				62.134	133.093
				68.6983	125.145
		0.896571		0.0122542
F2e
		Days	WT + IgG	P53-/- + IgG	WT + aCD3	P53-- + aCD3
		7	1
		8			1
		9			1
		9			1
		11			1
		9	1
		12			1
		10			1
		5		1
		8				1
		7				1
		9				1
		8				1
		4		1
		7				1
		5				1
		7				1
		4		1
		4		1
		5		1
		5		1
		6		1
		10	1
		10	1
		8	1
		9	1
		9	1

## Sheet: Figure 3
F3
			WT					P53-/-
		0	83.99	79.22	84.74	83.99	78.83	78.51	86.35	85.81	78.37	85.86
		10^4	70.41	73.43	73.89	70.05	72.61	42.75	51.62	53.59	42.03	49.77
		10^5	54.2	43.53	66.35	53.86	42.15	20.83	31.27	38.27	20.45	28.45
		10^6	26.88	33.85	35.49	25.34	32.4	2.89	4.31	5.15	2.27	2.62

## Sheet: Figure 4
F4b		CD45					CD4					CD8					Macrophage
		WT BM Con	p53-/- BM Con	WT BM TBI	p53-/- BM TBI		WT BM Con	p53-/- BM Con	WT BM TBI	p53-/- BM TBI		WT BM Con	p53-/- BM Con	WT BM TBI	p53-/- BM TBI		WT BM Con	p53-/- BM Con	WT BM TBI	p53-/- BM TBI
		2.60275	2.14734	0.0781624	0.932329		0.677859	0.697159	0.0136344	0.111002		0.282298	0.243559	0.00093288	0.025997		0.0860909	0.0657517	0.030166	0.132701
		2.10959	2.41589	0.09492	0.725267		0.681729	0.855843	0.00930772	0.102395		0.230944	0.275001	0.000684062	0.023371		0.0686387	0.0804441	0.0457556	0.0924273
		2.50585	2.46279	0.0736237	0.709515		0.662841	0.650998	0.0192894	0.453307		0.265985	0.268494	0.00213701	0.13832		0.0686532	0.0760285	0.0322309	0.135307
		1.71328	1.36951	0.186279	1.36951		0.440312	0.453307	0.0646389	0.27081		0.148027	0.13832	0.000193613	0.075212		0.0822372	0.135307	0.0153394	0.126184
		1.94278	2.59492	0.145164	1.18258		0.46821	0.757716	0.025694	0.173413		0.174462	0.245739	0.000376808	0.0403698		0.0668317	0.0975689	0.0338161	0.105913
		0.935051		0.000163353			0.2931		0.0178846			0.708302		0.0239134			0.234191		1.79081e-05
F4c		CD4+CD25+					CD8+CD25+
		WT BM Con	p53-/- BM Con	WT BM TBI	p53-/- BM TBI		WT BM Con	p53-/- BM Con	WT BM TBI	p53-/- BM TBI
		0.120758	0.0812235	0.0349948	0.0631835		0.0260157	0.0161521	0.000756397	0.00956812
		0.123442	0.105694	0.0482651	0.0696803		0.017433	0.0172488	0.00435808	0.0115369
		0.0940219	0.126862	0.0425971	0.0636626		0.0189552	0.0196348	0.00427189	0.00847573
				0.0396755	0.0494885				0.00173234	0.00536053
				0.0371211	0.0478888				0.00157617	0.00484329
				0.0302991	0.0469864				0.00110611	0.00695503
		0.641222		0.00356545			0.332784		0.00124214
F4d
		WT BM Con	p53-/- BM Con	WT BM TBI	p53-/- BM TBI
		0.585453	1.05844	8.70895	21.1765
		1.14042	1.32982	7.21838	19.7245
		1.27412	1.2073	8.75401	25.2357
				6.05977	26.7077
				7.73022	13.5746
		0.427372		0.000432174
F4e
		WT BM Con	p53-/- BM Con	WT BM TBI	p53-/- BM TBI
		10	11	16	47
		10	10	20	45
		10	10	21	62
		12	11	16	57
		9	11	22	59
		10	11	19	54
		9	9	17	46
		9	9	17	48
		10	10	15	72
		11	12	17	77
		13	13	18	68
		11	11	15	65
		14	12	21	54
		9	10	14	39
		8	9	16	49
		13	11	17	52
		12	11	20	55
		11	13	19	56
		14	12	18	49
		10	11	17	51
		0.832997		2.46417e-19
F4f
		WT BM Con	p53-/- BM Con	WT BM TBI	p53-/- BM TBI
		15	14	11	8
		15	14	13	5
		14	15	15	6
		16	17	14	7
		21	16	11	6
		17	17	10	5
		17	16	13	4
		15	18	14	5
		15	18	11	6
		16	17	12	7
		17	16	10	5
		19	16	13	5
		19	17	12	4
		17	16	10	5
		18	18	14	8
		17	16	13	4
		19	19	9	8
		15	12	11	5
		13	13	9	7
		12	15	10	6
		0.583909		2.17822e-14

## Sheet: Figure 5
F5a
		WT	P53-/-
		0.987954	4.2172
		1.01205	4.02867
F5b
		WT	P53-/-
		804.32	4151.84
		891.56	4265.81
		901.23	3652.85
		923.45	3165.26
		2.54807e-05
F5c		Left					Right
		WT Con	p53-/- Con	WT TBI	p53-/- TBI		WT Con	p53-/- Con	WT TBI	p53-/- TBI
		0.639037	0.803094	0.478692	4.64513		101.65	180.36	90.36	250.82
		1.36196	0.677005	0.411903	2.28541		130.42	130.28	111.11	312.36
		0.999005	0.875394	0.426267	3.64159		141.52	110.39	108.37	296.35
		0.377395		0.0107384			111.25	120.28	88.69	260.39
							0.462298		2.63051e-05
F5d
		WT Con	p53-/- Con	WT+IFN+LPS	P53-/-+IFN+LPS
		0.0026	0	0.986913	1.5292
		0.0038	0.003	1.04703	1.56756
		0	0.0041	0.968332	1.51434
		0.0014	0.0023	0.997728	1.57104
		0.0045	0.0022	1.10701	1.77485
		0.897522		5.19252e-06
F5e
		Naïve	TBI	TBI + RG7112
		3.39	9.37	4.12
		3.98	7.99	6.15
		4.16	9.14	5.46
		3.02	11.31	5.62
		4.11	10.3	4.05
		1.01519e-05	0.0225466	0.0001925

## Sheet: Figure 6
F6b
		WT TBI +PBS	P53-/- TBI +PBS	WT TBI + aIL12	P53-/- TBI + aIL12
		4248	11604	3777	3500
		3720	8102	3306	3077
		3452	11070	2886	2891
		4148	9777	3150	2802
		2618	6600	4034	4526
		0.000345695	0.581589	0.000264968	0.855079
F6c		CD4+CD25+					CD8+CD25+
		WT TBI +PBS	P53-/- TBI +PBS	WT TBI + aIL12	P53-/- TBI + aIL12		WT TBI +PBS	P53-/- TBI +PBS	WT TBI + aIL12	P53-/- TBI + aIL12
		0.0276227	0.0766166	0.00816706	0.0209295		0.00596389	0.0131765	0.00106889	0.00108234
		0.0093198	0.0210041	0.0050221	0.0130479		0.00118687	0.0254657	0.000598806	0.00121122
		0.00837637	0.0421707	0.00550144	0.0232715		0.00163897	0.0191249	0.00390636	0.00300908
		0.0102324	0.0728474	0.00424241	0.00928653		0.00203231	0.0161236	0.00517951	0.00235289
		0.023435	0.0608493	0.00612588	0.00515395		0.00163434	0.0179045	0.00384937	0.00394144
		0.00804094	0.0405748	0.00600851	0.0403778		9.73767e-05	0.739868	6.28907e-05	0.579043
F6d
		WT TBI +PBS	P53-/- TBI +PBS	WT TBI + aIL12	P53-/- TBI + aIL12
		1.07832	1.35883	0.755432	0.587133
		1.14828	2.95512	1.1045	1.04534
		0.653431	4.4451	0.863916	0.587359
		1.14776	3.73583	0.925069	0.662719
		0.972203	2.32195	0.81119	0.942697
		0.00698332	0.356022	0.00380762	0.294326
F6e
		WT Con	p53-/- Con	WT TBI +PBS	P53-/- TBI +PBS	WT TBI + aIL12	P53-/- TBI + aIL12
		5	3	11	58	10	29
		4	3	14	62	12	30
		2	2	15	59	13	28
		3	2	17	55	12	27
		2	2	12	54	12	27
		3	3	13	66	14	28
		2	4	10	67	11	28
		1	2	16	52	11	25
		4	2	16	59	11	26
		1	1	14	42	15	21
		2	2	14	52	12	29
		2	2	14	43	13	29
		3	3	15	56	10	28
		3	3	13	56	10	22
		3	2	11	72	11	22
		2	1	12	49	13	23
		2	2	15	45	13	25
		2	2	16	62	12	25
		4	3	11	57	12	24
		1	3	17	59	14	21
		0.504645		2.95381e-24	0.00376835	8.37949e-19	3.46193e-21
F6f
		WT Con	p53-/- Con	WT TBI +PBS	P53-/- TBI +PBS	WT TBI + aIL12	P53-/- TBI + aIL12
		17	17	11	5	13	11
		18	21	11	5	12	11
		19	22	12	3	15	12
		20	20	9	4	14	10
		20	17	10	6	13	9
		19	17	11	5	13	8
		17	19	15	6	14	11
		23	21	16	2	12	13
		22	18	13	3	13	13
		21	17	11	4	12	12
		20	19	12	7	12	12
		19	16	13	5	11	10
		19	17	12	4	10	9
		21	18	11	6	13	11
		17	18	10	5	14	12
		18	17	10	7	11	11
		19	19	9	8	12	9
		20	20	11	4	14	8
		17	21	14	5	12	8
		18	19	13	6	13	9
		0.316894		4.27652e-15	0.0647036	2.14791e-13	2.40037e-05
F6g		1.58447
		Days	WT	P53-/-	WT + anti-IL12	P53-/- + anti-IL12
		8	1
		8	1
		8	1
		8	1
		10	1
		10	1
		10	1
		9	1
		10	1
		10	1
		5		1
		7		1
		5		1
		5		1
		5		1
		6		1
		7		1
		7				1
		8				1
		8				1
		9				1
		10				1
		6				1
		7				1
		7				1
		8				1
		9			1
		10			1
		8			1
		9			1
		8			1
		10			1
		10			1
		11			1

## Sheet: Figure 7
F7b
			WT Con			p53-/- Con			WT TBI			P53-/- TBI
		SI	0.931747	1.04333	1.02492	0.673228	0.832143	0.829105	2.20022	3.02688	2.62154	0.931121	0.880832	0.816033
		Colon	0.658844	0.669609	0.702255	0.812987	0.701707	0.706652	3.38726	1.81379	2.96551	0.809585	0.970821	0.692683
		Spleen	0.200096	0.334964	0.300239	0.367317	0.227132	0.275911	0.92053	0.9141	0.957798	0.307601	0.43116	0.296964
		MLN	0.931747	1.19315	1.02492	0.744529	0.801636	0.86191	4.8998	3.26809	4.85708	1.4589	0.580428	1.04791
F7c
		WT Con	p53-/- Con	WT TBI	P53-/- TBI
		1.46853	1.42657	2.25524	1.31119
		1.1958	1.36364	2.43357	1.3007
		1.60938	1.38021	2.17188	1.29688
				2.43229	1.27604
F7d
		WT Con	p53-/- Con	WT TBI	P53-/- TBI	WT TBI + RG7112	P53-/- TBI+ RG7112
		0.96072	1	1.58446	1	5.32299	1
		0.887158	1.06773	1.94805	1.03651	2.68367	1.04362
		1.05904	1.0042	2.05848	1.05557	3.54423	1.01195
		1.09308	1.11327	2.14648	1.08254	3.16166	1.12109

## Sheet: Figure 8
F8b		Left					Right
		WT TBI +PBS	P53-/- TBI +PBS	WT TBI + LIF	P53-/- TBI + LIF		WT TBI +PBS	P53-/- TBI +PBS	WT TBI + LIF	P53-/- TBI + LIF
		75.225	230.575	67.975	161.075		777.1	4540.3	406.7	2225.3
		108.725	311.575	37.475	160.075		952.5	4036.9	410.1	1837.3
		117.971	317.471	28.875	170.375		796.765	2926.1	440.5	2588.5
		87.7059	257.206	87.825	69.125		915.441	3640.59	409.1	634.9
F8c		Left					Right
		WT Con	p53-/- Con	WT+IFN+LPS	P53-/-+IFN+LPS		WT Con	p53-/- Con	WT+IFN+LPS	P53-/-+IFN+LPS	WT+IFN+LPS +LIF	P53-/-+IFN+LPS +LIF
		0.929516	0.91298	1.82196	0.78584		0.002446	0	0.898703	1.49147	0.610317	0.942655
		0.929516	1.03912	2.54877	1.15147		0.00305	0.002398	1.07527	1.60415	0.815068	1.21049
		0.904377	0.995178	1.23637	1.00679		0.002044	0.001841	0.844129	1.44783	0.365777	1.1774
		0.986064	0.964128	1.37204	1.15643		0.001431	0.002398	0.930467	1.61437	0.510872	0.486669
		1.25053	1.00401	1.25954	1.03311		0.008851	0.001841	1.25144	2.21299	0.607752	1.24476
F8d
		WT TBI +PBS	P53-/- TBI +PBS	WT TBI + LIF	P53-/- TBI + LIF
		2779	12268	2631	3500
		2428	12858	3467	2891
		3167	6672	3014	3101
		4407	7399	2686	2778
		3795	4905	3585	3092
F8e		CD4+CD25+					CD4+CD69+					CD8+CD25+					CD8+CD69+
		WT TBI +PBS	P53-/- TBI +PBS	WT TBI + LIF	P53-/- TBI + LIF		WT TBI +PBS	P53-/- TBI +PBS	WT TBI + LIF	P53-/- TBI + LIF		WT TBI +PBS	P53-/- TBI +PBS	WT TBI + LIF	P53-/- TBI + LIF		WT TBI +PBS	P53-/- TBI +PBS	WT TBI + LIF	P53-/- TBI + LIF
		0.0177952	0.0217426	0.00840558	0.021919		0.0085085	0.037078	0.0022212	0.00764682		0.00164877	0.0311235	0.00173056	0.00543282		0.00063439	0.0415773	0.00237196	0.00635335
		0.00971945	0.0995387	0.00980305	0.0431206		0.00786446	0.0331452	0.00382647	0.0141641		0.0018143	0.00849441	0.0014243	0.00519514		0.000613697	0.0370228	0.00273167	0.00902531
		0.0076079	0.0719328	0.00629173	0.00123923		0.00369844	0.0470269	0.00138814	0.00460299		0.00270432	0.0159152	0.00119595	0.00293686		0.00245859	0.0266685	0.000821565	0.00414097
		0.0217369	0.0633745	0.00539466	0.0120399		0.00508941	0.0253923	0.00103555	0.00262323		0.00240971	0.0179232	0.00139862	0.00488999		0.00369894	0.0316276	0.00131688	0.00242344
		0.0209434	0.0734738	0.00761008	0.0234325		0.00708461	0.0246167	0.00089846	0.00986431		0.00144523	0.0181232	0.0032101	0.00481669		0.00229894	0.0309227	0.000986413	0.00198641
F8f
		WT TBI +PBS	P53-/- TBI +PBS	WT TBI + LIF	P53-/- TBI + LIF
		1.00034	2.82296	0.440449	0.751454
		1.24637	2.97604	0.475195	0.671459
		0.969988	2.32508	0.558326	0.421397
		0.877327	1.80363	0.483776	0.571395
		0.905971	1.45924	0.541548	0.569496
F8g
			WT					P53-/-					WT + LIF					P53-/- + LIF
		0	83.82	84.81	79.92	84.76	85.32	85.55	78.29	86.82	85.39	78.05	86.15	87.47	93.08	85.95	87.33	77.58	88.34	83.54	77.1	88.34
		10^4	73.61	72.05	71.17	75.03	72.35	46.35	37.37	46.16	50.97	38.31	80.2	79.41	75.63	79.78	79.34	70.57	63.26	73.21	70.15	63.13
		10^5	55.68	54.82	46.05	59.02	54.25	25.48	21.88	25.44	34.68	22.92	69.72	69.64	77.51	69.75	69.52	53.14	42.35	59.77	52.2	41.89
		10^6	35.91	31.4	32.33	37.78	37.32	2.64	0.03	4.33	1.88	0.49	48.97	51.14	45.02	48.68	52.2	32.36	22.82	30.66	30.51	21.99
F8h
		WT Con	p53-/- Con	WT TBI +PBS	P53-/- TBI +PBS	WT TBI + LIF	P53-/- TBI + LIF
		19	18	12	7	15	14
		18	16	11	3	16	12
		19	21	12	5	17	12
		21	20	13	6	16	13
		22	19	15	7	20	13
		18	18	14	8	14	14
		17	16	9	4	13	14
		15	18	8	5	15	12
		15	18	6	6	16	12
		16	17	7	7	14	11
		17	16	10	5	11	10
		18	19	13	6	12	11
		19	18	14	6	15	10
		21	19	11	5	16	11
		20	21	12	7	17	10
		23	20	10	7	15	13
		18	20	11	4	13	11
		18	22	13	8	14	13
		19	23	14	6	11	14
		19	18	10	5	13	13
F8i
		Days	WT	P53-/-	WT + LIF	P53-/- + LIF
		4		1
		4		1
		5		1
		5		1
		6		1
		7		1
		6		1
		9				1
		9				1
		10				1
		10				1
		10				1
		10				1
		10				1
		9	1
		9	1
		9	1
		9	1
		9	1
		10	1
		8	1
		10	1
		10			1
		11			1
		11			1
		10			1
		10			1
		11			1
		11			1

## Sheet: Figure 9
F9a		Left				Right
		Con	60d + LIF	90d + LIF		Con	60d + LIF	90d + LIF
		24	16	35		1.8	1.35	1.68
		48	9	21		1.6625	1.33333	1.74286
		31	48	29		1.9204	2	1.8
		21	25	45		1.5319	1.896	1.8
		34	42	35		1.89805	1.6143	1.69714
		23	29	36		1.57465	1.55172	2
F9b
		Days	PBS	rLIF
		9	1
		10		1
		7	1
		10		1
		8	1
		11		1
		6	1
		9		1
		10		1
		9	1
		9		1
		8	1

## Sheet: Figure S1
FS1a
		WT Con	p53-/- Con	WT TBI D1	p53-/- TBI D1	WT TBI D3	p53-/- TBI D3	WT TBI D5	p53-/- TBI D5
		4	3	62	26	14	62	12	34
		2	2	58	20	15	59	9	40
		3	2	45	21	17	55	10	38
		2	2	50	19	12	54	11	36
		1	1	49	17	11	58	13	39
		2	1	52	22	15	43	12	35
		1	2	49	23	13	70	8	47
		3	3	55	22	13	66	11	48
		2	4	43	21	10	67	12	49
		1	2	40	20	16	52	11	50
		4	2	51	18	16	59	15	44
		2	3	53	19	12	55	11	43
		2	3	43	19	13	58	10	36
		3	1	56	17	15	54	12	40
		1	1	46	21	14	42	13	41
		2	2	47	22	14	52	11	40
		2	2	44	18	14	43	10	39
		3	3	45	20	15	56	12	38
		1	2	51	19	12	51	13	48
		2	1	43	21	12	49	12	43

[truncated: 10 more sheets: Figure S3, Figure S4, Figure S7, Figure S8, Figure S10, Figure S11, Figure S12, Figure S13, Figure S14, Figure S15]
